# Supplementary material for: Effects of Policy for Controlling Agricultural Non-Point Source Pollution in China: From a Perspective of Regional and Policy Measures Differences
Source: Int J Environ Res Public Health. 2023 Feb 20;20(4):3741. doi: 10.3390/ijerph20043741 (PMC9967139; doi:10.3390/ijerph20043741)
Supplement: Supplementary file 1 [file ijerph-20-03741-s001.zip]

Archive with 1 entries (1 files):
- ijerph-2205008-supplementary.pdf
